# Supplementary material for: New Insights into the Role of Secondary Metabolic Pathways in Resistance of Potato to Dickeya solani
Source: Int J Mol Sci. 2025 Aug 28;26(17):8370. doi: 10.3390/ijms26178370 (PMC12429155; doi:10.3390/ijms26178370)
Supplement: Supplementary file 1 [file ijms-26-08370-s001.zip]

Archive with 1 entries (1 files):
- ijms-3800862-supplementary.pdf
